# Supplementary material for: Quantitative restoration of immune defense in old animals determined by naive antigen‐specific CD8 T‐cell numbers
Source: Aging Cell. 2022 Mar 15;21(4):e13582. doi: 10.1111/acel.13582 (PMC9009107; doi:10.1111/acel.13582)
Supplement: Supplementary file 2 — Supplementary Material [file ACEL-21-e13582-s001.xlsx]

## Sheet: JU210114_Calc
	TUBE NAME	BEADS/BEADSII | Freq. of Parent	Single Cells/Single Cells/Live/Lymph | Freq. of Parent	Single Cells/Single Cells/Live/Lymph/CD4 | Freq. of Parent	Single Cells/Single Cells/Live/Lymph/CD4/CM | Freq. of Parent	Single Cells/Single Cells/Live/Lymph/CD4/CM/CD49d+ CM | Freq. of Parent	Single Cells/Single Cells/Live/Lymph/CD4/CM/CD49d- TVM | Freq. of Parent	Single Cells/Single Cells/Live/Lymph/CD4/Naive | Freq. of Parent	Single Cells/Single Cells/Live/Lymph/CD8a | Freq. of Parent	Single Cells/Single Cells/Live/Lymph/CD8a/CD45.2 | Freq. of Parent	Single Cells/Single Cells/Live/Lymph/CD8a/CD45.2/CM | Freq. of Parent	Single Cells/Single Cells/Live/Lymph/CD8a/CD45.2/CM/CD49d+ CM | Freq. of Parent	Single Cells/Single Cells/Live/Lymph/CD8a/CD45.2/CM/CD49d- TVM | Freq. of Parent	Single Cells/Single Cells/Live/Lymph/CD8a/CD45.2/EM | Freq. of Parent	Single Cells/Single Cells/Live/Lymph/CD8a/CD45.2/Naive | Freq. of Parent	BEADS/BEADSII | Count	Single Cells/Single Cells/Live/Lymph | Count	Total LY	Single Cells/Single Cells/Live/Lymph/CD4 | Count	#CD4	Single Cells/Single Cells/Live/Lymph/CD4/CM | Count	#CD4 CM	Single Cells/Single Cells/Live/Lymph/CD4/CM/CD49d+ CM | Count	#CD4 CM CD49d+	%CM of Total CD4	Single Cells/Single Cells/Live/Lymph/CD4/CM/CD49d- TVM | Count	#CD4 TVM	%TVM of Total CD4	Single Cells/Single Cells/Live/Lymph/CD4/Naive | Count	#CD4 TN	%TN of Total CD4	Single Cells/Single Cells/Live/Lymph/CD8a | Count	Single Cells/Single Cells/Live/Lymph/CD8a/CD45.2 | Count	#CD45.2 CD8a	Single Cells/Single Cells/Live/Lymph/CD8a/CD45.2/CM | Count	#CD8 CM	Single Cells/Single Cells/Live/Lymph/CD8a/CD45.2/CM/CD49d+ CM | Count	#CD8 CM CD49d+	%CM of Total CD8	Single Cells/Single Cells/Live/Lymph/CD8a/CD45.2/CM/CD49d- TVM | Count	#CD8 TVM	%TVM of Total CD8	Single Cells/Single Cells/Live/Lymph/CD8a/CD45.2/EM | Count	Single Cells/Single Cells/Live/Lymph/CD8a/CD45.2/Naive | Count	#CD8 TN	%TN of CD8
CTLp_TN_VM_A01_057.fcs	A01	60.7	95.7	20.5	24.3	61.7	24.8	53	14.1	100	19.4	42.2	50.7	2.86	73.2	2236	335540	3.8266e+07	68829	7.84946e+06	16745	1.90965e+06	10330	1.17806e+06	15.0082	4145	472708	6.02217	36503	4.16291e+06	53.0343	47190	47184	5.381e+06	9141	1.04247e+06	3853	439407	8.1659	4631	528133	9.81477	1350	34543	3.93939e+06	73.2091
CTLp_TN_VM_A02_058.fcs	A02	73.3	96.6	19.5	22.5	66.8	21.7	51.3	12.5	100	18.2	39.5	53.7	2.91	74	3242	505000	3.97209e+07	98543	7.75091e+06	22127	1.7404e+06	14784	1.16284e+06	15.0026	4795	377151	4.8659	50538	3.97507e+06	51.2852	63339	63325	4.98084e+06	11497	904298	4540	357094	7.16936	6175	485696	9.75128	1843	46883	3.68759e+06	74.0355
CTLp_TN_VM_A03_059.fcs	A03	56.9	94.8	20.5	26.8	62.8	25.1	49	14.7	100	21.8	43.8	49.3	3.45	69.4	2689	432000	4.09669e+07	88591	8.40115e+06	23758	2.25299e+06	14918	1.41469e+06	16.8392	5956	564812	6.72303	43418	4.11736e+06	49.0095	63287	63274	6.00032e+06	13819	1.31047e+06	6050	573726	9.56159	6817	646462	10.7738	2184	43921	4.16506e+06	69.414
CTLp_TN_VM_A04_060.fcs	A04	64.3	96.5	18.7	17.4	73.4	18.7	50.2	11.7	100	21.5	52	41.3	5.15	68	2671	979000	9.3465e+07	183290	1.74987e+07	31865	3.04215e+06	23392	2.23323e+06	12.7623	5967	569669	3.2555	91979	8.78122e+06	50.1822	114645	114616	1.09424e+07	24648	2.35314e+06	12805	1.22249e+06	11.1721	10170	970928	8.87311	5908	77890	7.43615e+06	67.9574
CTLp_TN_VM_A05_061.fcs	A05	59	96.5	21.5	25.6	57.5	28.3	51.3	15	100	18.8	38.7	53.5	2.18	75.8	4491	710000	4.0314e+07	152494	8.65864e+06	38966	2.2125e+06	22391	1.27137e+06	14.6832	11034	626513	7.23569	78267	4.44402e+06	51.3246	106103	106084	6.02347e+06	19922	1.13118e+06	7705	437492	7.26311	10663	605448	10.0515	2317	80405	4.56541e+06	75.7937
CTLp_TN_VM_A06_062.fcs	A06	70.9	95.8	21.6	27.5	52	33.9	51.1	14.5	100	18	37.5	55.8	2.21	73.8	3446	463000	3.42615e+07	99924	7.39426e+06	27458	2.03186e+06	14269	1.05589e+06	14.2799	9321	689743	9.32809	51069	3.77905e+06	51.1078	66995	66982	4.95659e+06	12090	894646	4531	335289	6.7645	6747	499270	10.0729	1483	49431	3.65784e+06	73.7974
CTLp_TN_VM_O01_063.fcs	O01	40.9	93.3	11.9	9.42	82.6	13.1	12.7	10.1	100	57.2	28.4	68.4	18.9	19.3	3211	457000	3.62924e+07	54210	4.30506e+06	5106	405491	4217	334891	7.77901	668	53048.9	1.23224	6874	545895	12.6803	46304	46282	3.67546e+06	26469	2.10202e+06	7519	597118	16.2461	18112	1.43836e+06	39.134	8755	8943	710204	19.3228
CTLp_TN_VM_O02_064.fcs	O02	55.8	95.7	13.6	17.3	72.9	19.9	30.5	13.3	100	46.7	27.9	67.7	12.9	37	2698	404000	3.81838e+07	55009	5.19915e+06	9493	897226	6922	654229	12.5834	1886	178254	3.42853	16795	1.58737e+06	30.5314	53939	53934	5.09754e+06	25184	2.38025e+06	7029	664342	13.0326	17038	1.61034e+06	31.5905	6953	19967	1.88717e+06	37.0212
CTLp_TN_VM_O03_065.fcs	O03	51.9	94.9	14.7	16.2	74.4	19	30.6	12.1	100	47	38.2	57.7	12.2	35.7	2700	420000	3.96667e+07	61661	5.82354e+06	9981	942650	7429	701628	12.0481	1897	179161	3.0765	18845	1.77981e+06	30.5623	50948	50933	4.81034e+06	23923	2.25939e+06	9134	862656	17.9334	13792	1.30258e+06	27.0787	6216	18158	1.71492e+06	35.6508
CTLp_TN_VM_O04_066.fcs	O04	31.9	90.8	13.6	6.85	87.7	9.72	3.67	8.1	100	31.7	53.5	44.3	50.3	6.17	4155	425000	2.6083e+07	57856	3.55073e+06	3961	243094	3472	213083	6.00111	385	23628.2	0.665445	2125	130415	3.67291	34420	34409	2.11174e+06	10912	669690	5837	358227	16.9636	4838	296917	14.0603	17294	2124	130354	6.1728
CTLp_TN_VM_O05_067.fcs	O05	49.9	95.6	11.2	8.08	79.6	16.2	12.5	11.1	100	71.7	16.2	81.8	12.9	12	3796	572000	3.84247e+07	63835	4.28818e+06	5161	346695	4108	275959	6.43534	837	56226.3	1.31119	8010	538080	12.548	63694	63683	4.27797e+06	45674	3.0682e+06	7408	497640	11.6326	37358	2.50956e+06	58.6624	8204	7666	514971	12.0377
CTLp_TN_VM_O06_068.fcs	O06	30.3	95.4	13	8.8	82.4	13.4	22	6.69	99.9	45.6	31.9	64.6	22	23.3	2166	1120000	1.31856e+08	146059	1.71953e+07	12856	1.51352e+06	10597	1.24757e+06	7.25529	1723	202846	1.17966	32071	3.77567e+06	21.9576	75257	75202	8.85342e+06	34257	4.03303e+06	10918	1.28536e+06	14.5182	22142	2.60675e+06	29.4434	16543	17497	2.0599e+06	23.2667
CTLp_TN_VM_O07_069.fcs	O07	33.5	92.6	8.26	10.2	79.5	15.7	36	14.2	100	55.8	21.5	74.1	14.4	25.4	3263	1200000	9.37787e+07	99576	7.78176e+06	10140	792430	8064	630193	8.09834	1587	124022	1.59376	35862	2.80258e+06	36.0147	171257	171229	1.33814e+07	95508	7.46385e+06	20500	1.60205e+06	11.9723	70787	5.53193e+06	41.3405	24593	43538	3.40245e+06	25.4268
CTLp_TN_VM_O08_070.fcs	O08	20.8	91.1	7.25	8.9	76.8	20	28.3	16.7	99.9	64.9	23.3	73	13.9	15.7	2147	1100000	1.30647e+08	79404	9.43084e+06	7063	838875	5421	643854	6.82711	1410	167466	1.77573	22510	2.67352e+06	28.3487	182831	182728	2.17027e+07	118589	1.40849e+07	27607	3.27889e+06	15.1082	86588	1.02841e+07	47.3863	25458	28662	3.4042e+06	15.6856
CTLp_TN_VM_O09_071.fcs	O09	25.4	91.7	9.23	10	86.7	11.2	6.62	12.8	99.8	65.6	36.9	59.7	19.3	9.68	1522	326647	5.47273e+07	30137	5.04923e+06	3017	505476	2615	438124	8.67704	338	56629.4	1.12154	1995	334248	6.61977	41867	41797	7.00278e+06	27415	4.59318e+06	10121	1.6957e+06	24.2147	16377	2.74385e+06	39.1822	8075	4047	678045	9.68251
CTLp_TN_VM_O10_072.fcs	O10	19	87.6	9.18	16.9	88.7	8.32	20.8	19.8	99.6	65.3	40.7	55.1	13.5	14.5	470	138178	7.49689e+07	12685	6.88229e+06	2139	1.16052e+06	1898	1.02977e+06	14.9626	178	96574.5	1.40323	2640	1.43234e+06	20.812	27386	27265	1.47927e+07	17797	9.65582e+06	7237	3.92646e+06	26.5432	9815	5.32516e+06	35.9985	3682	3961	2.14905e+06	14.5278
CTLp_TN_VM_O11_073.fcs	O11	18.2	91	8.96	7.36	85.2	12.6	11	16.4	99.5	64.1	22.9	74.5	20.7	9.84	1235	632000	1.30494e+08	56580	1.16825e+07	4163	859567	3547	732377	6.269	524	108194	0.926122	6220	1.28429e+06	10.9933	103727	103243	2.13174e+07	66206	1.36701e+07	15164	3.13103e+06	14.6877	49339	1.01874e+07	47.7892	21418	10159	2.09761e+06	9.83989
CTLp_TN_VM_O12_074.fcs	O12	40.5	92.6	10.5	9.08	77.1	19.3	10.4	17.5	100	71.4	13.4	84	13.8	11.2	3357	764000	5.8034e+07	80253	6.09607e+06	7290	553753	5617	426671	6.99912	1407	106877	1.75321	8371	635867	10.4308	133560	133544	1.01441e+07	95357	7.24338e+06	12797	972069	9.58261	80066	6.08187e+06	59.9548	18464	15007	1.13994e+06	11.2375
CTLp_TN_VM_O13_075.fcs	O13	26.2	96.7	6.26	9.12	77	19.4	29.7	9.8	98.9	63.6	23.5	73.1	10.5	21.9	1020	770000	192500000	48207	12051750	4396	1099000	3387	846750	7.02595	853	213250	1.76945	14298	3574500	29.6596	75444	74631	18657750	47456	11864000	11166	2791500	14.9616	34704	8676000	46.5008	7847	16331	4082750	21.8823
CTLp_TN_VM_O14_076.fcs	O14	27.7	97	7.27	11.9	86.1	11.7	21.2	10.4	97.8	69.5	23	73.6	10.6	15.7	1544	1260000	2.08096e+08	91333	1.50841e+07	10900	1.80019e+06	9380	1.54916e+06	10.2701	1272	210078	1.39271	19339	3.19394e+06	21.1742	130424	127534	2.10629e+07	88647	1.46405e+07	20355	3.36174e+06	15.9604	65221	1.07716e+07	51.1401	13546	19984	3.30047e+06	15.6695
CTLp_TN_VM_O15_077.fcs	O15	27	95.7	8.55	6.25	83.7	13.5	4.85	15.6	99.9	85.6	9.03	89.4	8.18	3.41	2240	858000	9.76741e+07	73339	8.34886e+06	4582	521612	3836	436688	5.2305	618	70352.7	0.842662	3555	404699	4.84735	134102	134032	1.52581e+07	114755	1.30636e+07	10367	1.18017e+06	7.73472	102620	1.16822e+07	76.5638	10968	4565	519676	3.4059
CTLp_TN_VM_O16_078.fcs	O16	25.2	97.2	7.09	11.9	82	15.2	24.1	11.7	99.6	69.2	24	72.9	9.26	16	1439	703000	1.24576e+08	49835	8.83108e+06	5929	1.05066e+06	4862	861577	9.7562	901	159663	1.80797	12032	2.13215e+06	24.1437	81968	81679	1.4474e+07	56549	1.00208e+07	13552	2.4015e+06	16.5918	41228	7.30587e+06	50.4756	7561	13078	2.31751e+06	16.0115
CTLp_TN_VM_O17_079.fcs	O17	39	97.5	6.08	10.7	83.7	13.5	16	12.6	99.8	79.1	17	79.9	9.15	8.29	1501	847000	1.43894e+08	51464	8.74305e+06	5506	935396	4608	782838	8.95383	741	125886	1.43984	8233	1.39868e+06	15.9976	106891	106670	1.81218e+07	84392	1.43371e+07	14361	2.43974e+06	13.463	67445	1.1458e+07	63.2277	9764	8841	1.50197e+06	8.28818
CTLp_TN_VM_O18_080.fcs	O18	23	92.9	8.72	11.4	82.2	14.4	23.3	17	99.7	70.6	25.6	71.2	8.18	17.1	1245	550000	1.12651e+08	47975	9.8262e+06	5464	1.11913e+06	4489	919434	9.35696	785	160783	1.63627	11201	2.29418e+06	23.3476	93540	93302	1.911e+07	65851	1.34876e+07	16834	3.44793e+06	18.0425	46884	9.60275e+06	50.2497	7631	15912	3.25908e+06	17.0543
CTLp_TN_VM_O19_081.fcs	O19	22.3	96.2	5.79	11.6	85	12.7	23.7	12.5	99.3	73.5	23.5	73.4	11	11.5	1244	577000	1.18276e+08	33415	6.84954e+06	3877	794723	3294	675217	9.85785	494	101262	1.47838	7925	1.6245e+06	23.7169	72080	71576	1.46719e+07	52574	1.07768e+07	12341	2.52971e+06	17.2418	38598	7.91197e+06	53.9259	7846	8196	1.68005e+06	11.4508
CTLp_TN_VM_O20_082.fcs	O20	30.2	96.7	7.09	12.7	77.4	18.8	17.7	16.6	99.8	78.4	14.4	83.4	8.9	10.3	1176	437000	9.47577e+07	30952	6.71153e+06	3931	852385	3043	659834	9.83135	740	160459	2.3908	5491	1.19065e+06	17.7404	72279	72122	1.56387e+07	56566	1.22656e+07	8150	1.76722e+06	11.3003	47190	1.02325e+07	65.4308	6420	7453	1.61608e+06	10.3339
CTLp_TN_VM_O21_083.fcs	O21	36.9	97	8.96	14.4	75.3	19	29.3	11.6	99.9	25.9	54	38.5	7.44	60.2	1154	514000	1.13579e+08	46091	1.01848e+07	6638	1.4668e+06	5001	1.10507e+06	10.8503	1261	278644	2.73589	13504	2.98399e+06	29.2986	59492	59461	1.31391e+07	15403	3.40361e+06	8320	1.83847e+06	13.9924	5937	1.3119e+06	9.9847	4424	35796	7.90986e+06	60.2008
CTLp_TN_VM_O22_084.fcs	O22	22.7	97.1	6.07	9.28	83.9	13.8	15.8	16.8	99.1	82.9	15.2	81.1	9.51	5.37	1120	926000	2.1083e+08	56207	1.27971e+07	5216	1.18757e+06	4377	996549	7.78729	722	164384	1.28454	8903	2.02702e+06	15.8397	155807	154419	3.51579e+07	128028	2.91492e+07	19481	4.43541e+06	12.6157	103859	2.36465e+07	67.2579	14690	8286	1.88654e+06	5.36592
CTLp_TN_VM_O23_085.fcs	O23	22.9	96.7	6.55	7.77	87.9	9.81	12.2	4.61	98.8	50.6	29.5	67.2	27.3	15.4	1138	784000	1.75677e+08	51344	1.1505e+07	3987	893396	3504	785167	6.82456	391	87614.2	0.76153	6261	1.40295e+06	12.1942	36165	35737	8.00785e+06	18078	4.05087e+06	5336	1.19568e+06	14.9313	12153	2.72321e+06	34.0068	9773	5521	1.23713e+06	15.449
CTLp_TN_VM_O24_086.fcs	O24	37.6	96.9	6.88	7.98	82.3	14.4	17.3	10.5	99.2	57.3	19.7	77.9	18.1	19.9	1096	775000	1.80315e+08	53286	1.23977e+07	4250	988823	3498	813859	6.56458	611	142158	1.14664	9245	2.15098e+06	17.3498	80975	80292	1.86811e+07	46008	1.07044e+07	9073	2.11096e+06	11.3	35826	8.33543e+06	44.6196	14552	15976	3.71704e+06	19.8974

## Sheet: JU210114_CTLp+transfer
	#beads added	$SRC	BEADS/BEADSII | Count	LIVE | Freq. of Parent	LIVE/Single Cells/Single Cells/Lymphocytes | Freq. of Parent	LIVE/Single Cells/Single Cells/Lymphocytes | Count	#LY TOTAL	LIVE/Single Cells/Single Cells/Lymphocytes/CD4 | Freq. of Parent	LIVE/Single Cells/Single Cells/Lymphocytes/CD8a | Freq. of Parent	LIVE/Single Cells/Single Cells/Lymphocytes/CD8a/CD44low | Freq. of Parent	# Naïve	LIVE/Single Cells/Single Cells/Lymphocytes/CD8a/NS4b | Freq. of Parent	LIVE/Single Cells/Single Cells/Lymphocytes/CD8a/NS4b | Count	#TOTAL NS4b	LIVE/Single Cells/Single Cells/Lymphocytes/CD8a/NS4b/Adult NS4b-Tg CD45.1 | Freq. of Parent	ADULT NS4b	LIVE/Single Cells/Single Cells/Lymphocytes/CD8a/NS4b/Endo NS4b CTLp | Freq. of Parent	ENDO NS4b	LIVE/Single Cells/Single Cells/Lymphocytes/CD8a/NS4b/Endo NS4b CTLp/CD44low | Freq. of Parent	LIVE/Single Cells/Single Cells/Lymphocytes/CD8a/NS4b/Old NS4b-Tg CD4512 | Freq. of Parent	OLD NS4b	LIVE/Single Cells/Single Cells/Lymphocytes/CD8a/NS4b/Old NS4b-Tg CD4512/CD44low | Freq. of Parent
CTLp_A01_027.fcs	51000	CTLp	15984	88	97.9	4790000	1.52834e+07	57.4	37.2	80.9	1.23643e+07	0.023	404	1289.04	24.8	319.682	44.8	577.489	65.2	30.4	391.868	97.6
CTLp_A02_032.fcs	51000	CTLp	15146	91.7	98.2	4950000	1.66678e+07	56.9	37.3	81.2	1.35342e+07	0.032	583	1963.09	26.9	528.072	30.2	592.854	67.6	42.2	828.425	98.4
CTLp_A03+100uL_041.fcs	102000	CTLp	38391	91.1	97.2	5140000	1.36563e+07	56.6	38.1	80	1.09251e+07	0.023	458	1216.85	25.8	313.947	35.6	433.198	57.1	37.6	457.535	99.4
CTLp_A04+100uL_046.fcs	102000	CTLp	16717	90.1	98.1	6180000	3.77077e+07	58.4	35.5	79.4	2.99399e+07	0.029	647	3947.72	28.3	1117.2	18.4	726.38	90.8	53.3	2104.13	99.7
CTLp_A05+100uL_051.fcs	102000	CTLp	38983	91.3	98.1	6720000	1.7583e+07	56.7	38.2	80.8	1.42071e+07	0.024	617	1614.4	30.3	489.162	19.1	308.35	89.8	49.9	805.584	97.7
CTLp_A06+100uL_056.fcs	102000	CTLp	45509	91.6	96.1	5670000	1.27083e+07	57.7	37.4	79.4	1.00904e+07	0.031	649	1454.61	37.3	542.571	11.4	165.826	89.2	50.7	737.489	99.1
CTLp_O01_029.fcs	51000	CTLp	18188	86.5	96.9	3100000	8.69254e+06	51.5	39.3	31.7	2.75554e+06	0.076	931	2610.57	32.3	843.213	25.7	670.916	11.3	41.4	1080.77	95.6
CTLp_O02_034.fcs	51000	CTLp	24956	93.4	97	4840000	9.89101e+06	48.4	45.1	50.1	4.9554e+06	0.026	571	1166.89	20.1	234.546	50.8	592.782	34.8	27.7	323.23	91.1
CTLp_O03+100uL_040.fcs	102000	CTLp	49279	87.4	95.9	5350000	1.10737e+07	53.2	40	52.1	5.76939e+06	0.04	849	1757.3	31.1	546.52	22.1	388.363	27.7	45.6	801.329	97.4
CTLp_O04+100uL_045.fcs	102000	CTLp	48917	90.7	94.9	2410000	5.02525e+06	59.8	30.4	23.6	1.18596e+06	0.027	197	410.777	25.4	104.337	40.6	166.776	1.25	34	139.664	98.5
CTLp_O05+100uL_049.fcs	102000	CTLp	62977	88.5	95.8	4880000	7.90384e+06	53.3	38.4	21.1	1.66771e+06	0.024	454	735.316	37.2	273.538	7.27	53.4575	42.4	55.1	405.159	98
CTLp_O06+100uL_054.fcs	102000	CTLp	22027	85.7	95.3	4960000	2.29682e+07	56.7	29.7	54.6	1.25406e+07	0.016	233	1078.95	32.6	351.737	11.6	125.158	92.6	55.8	602.053	96.2
CTLp_O07_030.fcs	51000	CTLp	3864	82.5	91.8	1840000	2.42857e+07	25	44.6	41.2	1.00057e+07	0.03	246	3246.89	11.8	383.134	65	2110.48	20.6	22	714.317	87
CTLp_O08_035.fcs	51000	CTLp	8952	87.6	93.6	6260000	3.56635e+07	20.1	48.5	50.6	1.80458e+07	0.018	542	3087.8	16.8	518.751	53	1636.53	24.7	29.2	901.638	94.3
CTLp_O09+100uL_039.fcs	102000	CTLp	25169	89.2	94	5570000	2.2573e+07	28.3	37.2	33.3	7.51681e+06	0.035	733	2970.56	23.6	701.052	47.5	1411.02	12.1	26.6	790.169	94.4
CTLp_O10+100uL_044.fcs	102000	CTLp	29199	90.9	92.1	13000000	4.54125e+07	21.9	40.8	42.2	1.91641e+07	0.00507	268	936.196	22.4	209.708	42.5	397.883	45.6	34.3	321.115	95.7
CTLp_O11+100uL_048.fcs	102000	CTLp	12462	85	88.7	4140000	3.38854e+07	26.2	48	35.2	1.19277e+07	0.011	209	1710.64	34.4	588.46	17.7	302.783	48.6	47.4	810.844	92.9
CTLp_O12+100uL_053.fcs	102000	CTLp	43275	86.1	96.4	5890000	1.38828e+07	35.7	56.1	17.8	2.47115e+06	0.00838	277	652.894	34.3	223.943	22	143.637	67.2	43	280.745	97.5
CTLp_O13_031.fcs	51000	CTLp	1961	85.5	85.6	601000	1.56303e+07	21	36.8	46.3	7.23682e+06	0.035	78	2028.56	1.28	25.9655	85.9	1742.53	22.4	8.97	181.962	100
CTLp_O14_036.fcs	51000	CTLp	2580	87.2	92.4	1540000	3.04419e+07	22.5	36.7	50.5	1.53731e+07	0.034	190	3755.81	7.89	296.334	75.3	2828.13	11.2	16.8	630.977	90.6
CTLp_O15+100uL_038.fcs	102000	CTLp	27867	90.2	95.9	6750000	2.47066e+07	27.6	55.6	24.3	6.00371e+06	0.00993	373	1365.27	17.2	234.827	49.9	681.27	6.99	31.1	424.599	86.2
CTLp_O16+100uL_043.fcs	102000	CTLp	33339	92.2	95.1	13600000	4.16089e+07	23.6	38.1	48	1.99723e+07	0.016	827	2530.19	27.6	698.332	25.9	655.319	38.3	44.9	1136.06	97.8
CTLp_O17+100uL_047.fcs	102000	CTLp	5989	87.6	93.9	2420000	4.12156e+07	16.5	35.7	38.4	1.58268e+07	0.012	106	1805.31	19.8	357.451	37.7	680.602	40	40.6	732.956	88.4
CTLp_O18+100uL_052.fcs	102000	CTLp	19508	90.9	95.6	6040000	3.15809e+07	31.1	55.4	37.2	1.17481e+07	0.013	423	2211.71	34.5	763.039	16.3	360.508	81.2	47.8	1057.2	91.6
CTLp_O19_028.fcs	51000	CTLp	16242	85.5	92	9290000	2.91707e+07	18.7	45.9	43.2	1.26017e+07	0.015	660	2072.4	20.3	420.698	41.4	857.976	30	37.1	768.862	93.9
CTLp_O20_033.fcs	51000	CTLp	10863	86.3	97.6	4720000	2.21596e+07	27.8	63	24.6	5.45127e+06	0.01	308	1446.01	14.6	211.117	66.2	957.258	41.7	18.5	267.512	82.5
CTLp_O21+100uL_037.fcs	102000	CTLp	21269	89.6	93.6	4810000	2.30674e+07	35	45.5	78.7	1.8154e+07	0.034	753	3611.17	23.4	845.014	42	1516.69	54.4	33.3	1202.52	94.4
CTLp_O22+100uL_042.fcs	102000	CTLp	21482	94.1	93.1	9890000	4.69593e+07	16.8	53.7	87.3	4.09955e+07	0.00556	295	1400.71	20.7	289.946	45.1	631.719	56.4	33.9	474.84	96
CTLp_O23+100uL_050.fcs	102000	CTLp	19356	85.8	90	4540000	2.39244e+07	32.9	23.1	46.7	1.11727e+07	0.049	518	2729.7	40.2	1097.34	8.49	231.751	65.9	49.4	1348.47	94.9
CTLp_O24+100uL_055.fcs	102000	CTLp	9561	83.8	91.1	3170000	3.38186e+07	25.1	39.3	47.5	1.60639e+07	0.016	202	2155	26.7	575.386	25.2	543.061	64.7	48	1034.4	91.8

## Sheet: JU201022_CTLp+transfer
	Beads/Beads II | Count	LIVE subset/Single Cells/Single Cells II/Lymphocytes/CD8a | Count	LIVE subset/Single Cells/Single Cells II/Lymphocytes/CD8a/NS4b | Count	LIVE subset/Single Cells/Single Cells II/Lymphocytes/CD8a/NS4b/NS4b CTLp | Count	LIVE subset/Single Cells/Single Cells II/Lymphocytes/CD8a/NS4b/NS4b-Tg | Count	NS4b CTLp	NS4b-Tg Recovered	Total NS4b
CTLp_A1+5000 NS4b_014.fcs	16544	1750000	460	314	146	977.454	454.485	1431.94
CTLp_A2+5000 NS4b_017.fcs	21532	2410000	606	302	304	722.32	727.104	1449.42
CTLp_A3+5000 NS4b_001.fcs	19261	1520000	466	224	242	598.93	647.059	1245.99	609.549	12.191
CTLp_A4+50K NS4b_024.fcs	17566	2290000	3405	396	3009	1160.99	8821.79
CTLp_A5+50K NS4b_030.fcs	25592	2640000	4120	378	3742	760.667	7530.2		8176	16.352
CTLp_O1+50K NS4b_015.fcs	25988	1570000	3228	141	3087	279.417	6117.46
CTLp_O2+50K NS4b_018.fcs	25163	1230000	3238	137	3101	280.392	6346.68
CTLp_O3+50K NS4b_021.fcs	24675	1210000	1642	72	1570	150.274	3276.8		5246.98	10.494
CTLp_O4+5000 NS4b_023.fcs	23336	2230000	671	331	340	730.481	750.343	1480.82
CTLp_O5+5000 NS4b_025.fcs	25464	1850000	508	220	288	444.942	582.469	1027.41
CTLp_O6+5000 NS4b_026.fcs	15629	1830000	486	265	221	873.216	728.23	1601.45
CTLp_O7+5000 NS4b_029.fcs	24446	3110000	836	411	423	865.847	891.127	1756.97	738.042	14.7608
CTLp_IL7c_1_016.fcs	17217	3520000	205	201	4	601.237
CTLp_IL7c_2_019.fcs	14553	4760000	263	262	0	927.163
CTLp_IL7c_3_022.fcs	17199	3380000	295	295	0	883.336
CTLp_IL7c_4_027.fcs	14340	3170000	389	388	1	1393.44
CTLp_IL7c_5_028.fcs	16691	2930000	122	121	1	373.345
CTLp_IL7c_6_031.fcs	18406	3550000	433	433	0	1211.53

## Sheet: JU200716_CTLp
Sample:	Single cells/Single Cells II/Live subset/Lymphocytes/CD8a/NS4b CTLp | Count	BEADS/BEADSII | Count	NS4b CTLp
Specimen_001_A1_014.fcs	235	69207	346.352
Specimen_001_A2_017.fcs	367	38022	984.535
Specimen_001_A3_020.fcs	336	46220	741.497
Specimen_001_A4_023.fcs	233	38231	621.642
Specimen_001_A5_027.fcs	276	45706	615.937
Specimen_001_O1_015.fcs	79	38013	211.98
Specimen_001_O2_018.fcs	188	52971	362.009
Specimen_001_O3_021.fcs	52	32729	162.058
Specimen_001_O4_024.fcs	433	41822	1056.05
Specimen_001_O5_028.fcs	459	52407	893.354
Specimen_001_O6_026.fcs	157	41590	385.044
Specimen_001_T1_016.fcs	269	55314	496.041
Specimen_001_T2_019.fcs	16	29199	55.8923
Specimen_001_T3_022.fcs	86	41470	211.526
Specimen_001_T4_025.fcs	78	39621	200.803
Specimen_001_T11_029.fcs	104	21773	487.209
Specimen_001_T12_030.fcs	595	43493	1395.4

## Sheet: JU210114_Export
	TUBE NAME	BEADS/BEADSII | Freq. of Parent	Single Cells/Single Cells/Live/Lymph | Freq. of Parent	Single Cells/Single Cells/Live/Lymph/CD4 | Freq. of Parent	Single Cells/Single Cells/Live/Lymph/CD4/CM | Freq. of Parent	Single Cells/Single Cells/Live/Lymph/CD4/CM/CD49d+ CM | Freq. of Parent	Single Cells/Single Cells/Live/Lymph/CD4/CM/CD49d- TVM | Freq. of Parent	Single Cells/Single Cells/Live/Lymph/CD4/Naive | Freq. of Parent	Single Cells/Single Cells/Live/Lymph/CD8a | Freq. of Parent	Single Cells/Single Cells/Live/Lymph/CD8a/CD45.2 | Freq. of Parent	Single Cells/Single Cells/Live/Lymph/CD8a/CD45.2/CM | Freq. of Parent	Single Cells/Single Cells/Live/Lymph/CD8a/CD45.2/CM/CD49d+ CM | Freq. of Parent	Single Cells/Single Cells/Live/Lymph/CD8a/CD45.2/CM/CD49d- TVM | Freq. of Parent	Single Cells/Single Cells/Live/Lymph/CD8a/CD45.2/EM | Freq. of Parent	Single Cells/Single Cells/Live/Lymph/CD8a/CD45.2/Naive | Freq. of Parent	BEADS/BEADSII | Count	Single Cells/Single Cells/Live/Lymph | Count	Single Cells/Single Cells/Live/Lymph/CD4 | Count	Single Cells/Single Cells/Live/Lymph/CD4/CM | Count	Single Cells/Single Cells/Live/Lymph/CD4/CM/CD49d+ CM | Count	Single Cells/Single Cells/Live/Lymph/CD4/CM/CD49d- TVM | Count	Single Cells/Single Cells/Live/Lymph/CD4/Naive | Count	Single Cells/Single Cells/Live/Lymph/CD8a | Count	Single Cells/Single Cells/Live/Lymph/CD8a/CD45.2 | Count	Single Cells/Single Cells/Live/Lymph/CD8a/CD45.2/CM | Count	Single Cells/Single Cells/Live/Lymph/CD8a/CD45.2/CM/CD49d+ CM | Count	Single Cells/Single Cells/Live/Lymph/CD8a/CD45.2/CM/CD49d- TVM | Count	Single Cells/Single Cells/Live/Lymph/CD8a/CD45.2/EM | Count	Single Cells/Single Cells/Live/Lymph/CD8a/CD45.2/Naive | Count
CTLp_TN_VM_A01_057.fcs	A01	60.7	95.7	20.5	24.3	61.7	24.8	53	14.1	100	19.4	42.2	50.7	2.86	73.2	2236	335540	68829	16745	10330	4145	36503	47190	47184	9141	3853	4631	1350	34543
CTLp_TN_VM_A02_058.fcs	A02	73.3	96.6	19.5	22.5	66.8	21.7	51.3	12.5	100	18.2	39.5	53.7	2.91	74	3242	505000	98543	22127	14784	4795	50538	63339	63325	11497	4540	6175	1843	46883
CTLp_TN_VM_A03_059.fcs	A03	56.9	94.8	20.5	26.8	62.8	25.1	49	14.7	100	21.8	43.8	49.3	3.45	69.4	2689	432000	88591	23758	14918	5956	43418	63287	63274	13819	6050	6817	2184	43921
CTLp_TN_VM_A04_060.fcs	A04	64.3	96.5	18.7	17.4	73.4	18.7	50.2	11.7	100	21.5	52	41.3	5.15	68	2671	979000	183290	31865	23392	5967	91979	114645	114616	24648	12805	10170	5908	77890
CTLp_TN_VM_A05_061.fcs	A05	59	96.5	21.5	25.6	57.5	28.3	51.3	15	100	18.8	38.7	53.5	2.18	75.8	4491	710000	152494	38966	22391	11034	78267	106103	106084	19922	7705	10663	2317	80405
CTLp_TN_VM_A06_062.fcs	A06	70.9	95.8	21.6	27.5	52	33.9	51.1	14.5	100	18	37.5	55.8	2.21	73.8	3446	463000	99924	27458	14269	9321	51069	66995	66982	12090	4531	6747	1483	49431
CTLp_TN_VM_O01_063.fcs	O01	40.9	93.3	11.9	9.42	82.6	13.1	12.7	10.1	100	57.2	28.4	68.4	18.9	19.3	3211	457000	54210	5106	4217	668	6874	46304	46282	26469	7519	18112	8755	8943
CTLp_TN_VM_O02_064.fcs	O02	55.8	95.7	13.6	17.3	72.9	19.9	30.5	13.3	100	46.7	27.9	67.7	12.9	37	2698	404000	55009	9493	6922	1886	16795	53939	53934	25184	7029	17038	6953	19967
CTLp_TN_VM_O03_065.fcs	O03	51.9	94.9	14.7	16.2	74.4	19	30.6	12.1	100	47	38.2	57.7	12.2	35.7	2700	420000	61661	9981	7429	1897	18845	50948	50933	23923	9134	13792	6216	18158
CTLp_TN_VM_O04_066.fcs	O04	31.9	90.8	13.6	6.85	87.7	9.72	3.67	8.1	100	31.7	53.5	44.3	50.3	6.17	4155	425000	57856	3961	3472	385	2125	34420	34409	10912	5837	4838	17294	2124
CTLp_TN_VM_O05_067.fcs	O05	49.9	95.6	11.2	8.08	79.6	16.2	12.5	11.1	100	71.7	16.2	81.8	12.9	12	3796	572000	63835	5161	4108	837	8010	63694	63683	45674	7408	37358	8204	7666
CTLp_TN_VM_O06_068.fcs	O06	30.3	95.4	13	8.8	82.4	13.4	22	6.69	99.9	45.6	31.9	64.6	22	23.3	2166	1120000	146059	12856	10597	1723	32071	75257	75202	34257	10918	22142	16543	17497
CTLp_TN_VM_O07_069.fcs	O07	33.5	92.6	8.26	10.2	79.5	15.7	36	14.2	100	55.8	21.5	74.1	14.4	25.4	3263	1200000	99576	10140	8064	1587	35862	171257	171229	95508	20500	70787	24593	43538
CTLp_TN_VM_O08_070.fcs	O08	20.8	91.1	7.25	8.9	76.8	20	28.3	16.7	99.9	64.9	23.3	73	13.9	15.7	2147	1100000	79404	7063	5421	1410	22510	182831	182728	118589	27607	86588	25458	28662
CTLp_TN_VM_O09_071.fcs	O09	25.4	91.7	9.23	10	86.7	11.2	6.62	12.8	99.8	65.6	36.9	59.7	19.3	9.68	1522	326647	30137	3017	2615	338	1995	41867	41797	27415	10121	16377	8075	4047
CTLp_TN_VM_O10_072.fcs	O10	19	87.6	9.18	16.9	88.7	8.32	20.8	19.8	99.6	65.3	40.7	55.1	13.5	14.5	470	138178	12685	2139	1898	178	2640	27386	27265	17797	7237	9815	3682	3961
CTLp_TN_VM_O11_073.fcs	O11	18.2	91	8.96	7.36	85.2	12.6	11	16.4	99.5	64.1	22.9	74.5	20.7	9.84	1235	632000	56580	4163	3547	524	6220	103727	103243	66206	15164	49339	21418	10159
CTLp_TN_VM_O12_074.fcs	O12	40.5	92.6	10.5	9.08	77.1	19.3	10.4	17.5	100	71.4	13.4	84	13.8	11.2	3357	764000	80253	7290	5617	1407	8371	133560	133544	95357	12797	80066	18464	15007
CTLp_TN_VM_O13_075.fcs	O13	26.2	96.7	6.26	9.12	77	19.4	29.7	9.8	98.9	63.6	23.5	73.1	10.5	21.9	1020	770000	48207	4396	3387	853	14298	75444	74631	47456	11166	34704	7847	16331
CTLp_TN_VM_O14_076.fcs	O14	27.7	97	7.27	11.9	86.1	11.7	21.2	10.4	97.8	69.5	23	73.6	10.6	15.7	1544	1260000	91333	10900	9380	1272	19339	130424	127534	88647	20355	65221	13546	19984
CTLp_TN_VM_O15_077.fcs	O15	27	95.7	8.55	6.25	83.7	13.5	4.85	15.6	99.9	85.6	9.03	89.4	8.18	3.41	2240	858000	73339	4582	3836	618	3555	134102	134032	114755	10367	102620	10968	4565
CTLp_TN_VM_O16_078.fcs	O16	25.2	97.2	7.09	11.9	82	15.2	24.1	11.7	99.6	69.2	24	72.9	9.26	16	1439	703000	49835	5929	4862	901	12032	81968	81679	56549	13552	41228	7561	13078
CTLp_TN_VM_O17_079.fcs	O17	39	97.5	6.08	10.7	83.7	13.5	16	12.6	99.8	79.1	17	79.9	9.15	8.29	1501	847000	51464	5506	4608	741	8233	106891	106670	84392	14361	67445	9764	8841
CTLp_TN_VM_O18_080.fcs	O18	23	92.9	8.72	11.4	82.2	14.4	23.3	17	99.7	70.6	25.6	71.2	8.18	17.1	1245	550000	47975	5464	4489	785	11201	93540	93302	65851	16834	46884	7631	15912
CTLp_TN_VM_O19_081.fcs	O19	22.3	96.2	5.79	11.6	85	12.7	23.7	12.5	99.3	73.5	23.5	73.4	11	11.5	1244	577000	33415	3877	3294	494	7925	72080	71576	52574	12341	38598	7846	8196
CTLp_TN_VM_O20_082.fcs	O20	30.2	96.7	7.09	12.7	77.4	18.8	17.7	16.6	99.8	78.4	14.4	83.4	8.9	10.3	1176	437000	30952	3931	3043	740	5491	72279	72122	56566	8150	47190	6420	7453
CTLp_TN_VM_O21_083.fcs	O21	36.9	97	8.96	14.4	75.3	19	29.3	11.6	99.9	25.9	54	38.5	7.44	60.2	1154	514000	46091	6638	5001	1261	13504	59492	59461	15403	8320	5937	4424	35796
CTLp_TN_VM_O22_084.fcs	O22	22.7	97.1	6.07	9.28	83.9	13.8	15.8	16.8	99.1	82.9	15.2	81.1	9.51	5.37	1120	926000	56207	5216	4377	722	8903	155807	154419	128028	19481	103859	14690	8286
CTLp_TN_VM_O23_085.fcs	O23	22.9	96.7	6.55	7.77	87.9	9.81	12.2	4.61	98.8	50.6	29.5	67.2	27.3	15.4	1138	784000	51344	3987	3504	391	6261	36165	35737	18078	5336	12153	9773	5521
CTLp_TN_VM_O24_086.fcs	O24	37.6	96.9	6.88	7.98	82.3	14.4	17.3	10.5	99.2	57.3	19.7	77.9	18.1	19.9	1096	775000	53286	4250	3498	611	9245	80975	80292	46008	9073	35826	14552	15976
